# Supplementary material for: Dissociating representations of affect and motion in visual cortices
Source: Cogn Affect Behav Neurosci. 2023 Aug 1;23(5):1322–45. doi: 10.3758/s13415-023-01115-2 (PMC10545642; doi:10.3758/s13415-023-01115-2)
Supplement: Supplementary file 5 — (CSV 10 kb) [file 13415_2023_1115_MOESM4_ESM.csv]

		Illusion - Behavioural			Arousal - Behavioural			M1			M2			M3			M4			M5			M6			M7			LV5MT			RV5MT
Parameter	CI	CI_low	CI_high	median	CI_low	CI_high	median	CI_low	CI_high	median	CI_low	CI_high	median	CI_low	CI_high	median	CI_low	CI_high	median	CI_low	CI_high	median	CI_low	CI_high	median	CI_low	CI_high	median	CI_low	CI_high	median	CI_low	CI_high	median
mu	0.95	2.081056256	2.519263343	2.302487909	2.32878296	2.833529689	2.582139727	0.210819523	0.451460542	0.331385404	-0.043775886	0.152529655	0.054852217	-0.127971074	0.054568956	-0.036646818	0.004799519	0.298764169	0.153495684	0.185527845	0.433362178	0.310205373	-0.2116025	0.12736401	-0.0410657	-0.26593965	-0.125020027	-0.194530326	0.005418576	0.353883215	0.182138461	0.099506768	0.496926762	0.299928399
Dir-Ap	0.95	0.576719036	0.791485313	0.683403362	-0.159236202	0.213526111	0.025077796	-0.079074296	0.010888015	-0.034049767	-0.049617838	0.023317404	-0.013486657	-0.022045134	0.027880757	0.002711202	-0.000185919	0.076345181	0.037726159	-0.072224656	0.015470498	-0.028279939	-0.090789	0.03442935	-0.0286059	-0.024175112	0.041931811	0.008289672	0.001299523	0.116611865	0.058465424	0.038104755	0.17615326	0.106633273
Dir-Av	0.95	0.088743628	0.307564652	0.196567212	-0.185120213	0.198486368	0.005584037	-0.003919779	0.087639356	0.040589329	-0.050065795	0.024406583	-0.012856216	-0.031784533	0.019640848	-0.006109439	0.038196557	0.117743871	0.077373763	-0.013351267	0.075711547	0.029896259	-0.072646	0.05457614	-0.0090686	-0.036694065	0.031240467	-0.002852116	0.023677586	0.142284301	0.081775656	0.064137635	0.205263622	0.133741858
Dir-Fl	0.95	-0.990833717	-0.772665971	-0.879784565	-0.224749278	0.153760482	-0.030011598	-0.052091138	0.036690713	-0.006411433	-0.010487579	0.063064401	0.026532163	-0.022168707	0.028208165	0.003640705	-0.156009731	-0.075825368	-0.115300334	-0.046310199	0.040651922	-0.001493542	-0.0251627	0.10009567	0.03810719	-0.040048271	0.027187973	-0.005319997	-0.201649345	-0.081204466	-0.140362289	-0.313435324	-0.170097784	-0.24046992
Subj-01	0.95	-0.982988987	-0.235052884	-0.605917186	-0.645709682	0.445380145	-0.09986492	-0.663922933	-0.297401415	-0.4774974	-0.243389046	0.054213164	-0.095832819	-0.170174212	0.071233575	-0.049269504	-0.20963305	0.164764998	-0.022279297	-0.568218057	-0.20192322	-0.383068142	-0.2087474	0.30570271	0.04652237	-0.166952752	0.077869398	-0.045222427	0.11512941	0.608471684	0.357318848	-0.092213263	0.475995043	0.187435086
Subj-03	0.95	-0.203673481	0.523355902	0.161929322	-1.282175224	-0.155880171	-0.683974449	-0.314471065	0.041602246	-0.132796141	-0.417731147	-0.122911541	-0.266038309	-0.320418319	-0.081493111	-0.197668585	-0.468568343	-0.095908549	-0.277007866	-0.331209773	0.028174509	-0.147214395	-0.7001505	-0.1922972	-0.4382961	-0.223436406	0.016101519	-0.101207149	-0.380900045	0.102771823	-0.134177818	-0.526320212	0.035663638	-0.237035176
Subj-04	0.95	-0.128166821	0.612820287	0.237219068	-0.322547213	0.769249158	0.208863531	0.197644927	0.561091298	0.374604394	-0.043177651	0.253822841	0.103266283	-0.18850497	0.051698056	-0.068045007	-0.37179375	0.000672873	-0.187031256	-0.012027619	0.35390387	0.168025985	-0.1429096	0.36810968	0.11028425	-0.04608813	0.196785213	0.073756786	-0.661290529	-0.170757979	-0.414720003	-0.579793659	-0.012835392	-0.296005904
Subj-05	0.95	0.519090699	1.27724531	0.900144098	-0.325345601	0.742920594	0.217141408	-0.074020509	0.284284407	0.108861842	-0.644897979	-0.345695142	-0.487340812	-0.258849468	-0.017467567	-0.133844516	-0.245793022	0.129964943	-0.052970974	-0.128591711	0.233793205	0.057011688	-1.1541569	-0.6364396	-0.8823376	-0.155530677	0.085422035	-0.031591922	-0.146374807	0.346317071	0.106364322	-0.458322302	0.105435504	-0.16669736
Subj-06	0.95	-0.658205649	0.075529031	-0.284465969	-0.168120788	0.91435055	0.361349795	-0.452587113	-0.09319681	-0.270067598	-0.282863155	0.012248921	-0.133191249	-0.133239484	0.108527082	-0.01231164	-0.487908424	-0.11429272	-0.299171394	-0.456184008	-0.091317872	-0.270549941	-0.7193533	-0.2118695	-0.460051	-0.188459083	0.052380253	-0.065585517	-0.597748604	-0.109938576	-0.350252125	-0.862434607	-0.295829749	-0.572047862
Subj-07	0.95	-0.683790501	0.049787166	-0.309428678	-0.368362285	0.708812574	0.16021386	-0.035669784	0.322248405	0.145310296	-0.036849586	0.254988124	0.110424921	-0.217006254	0.020292478	-0.096753499	0.047461139	0.412259249	0.232003479	-0.092919859	0.266880536	0.088714928	-0.1365421	0.36491692	0.11723489	-0.120734648	0.119910727	0.001015181	0.147174386	0.631094041	0.390326958	0.379611147	0.940439604	0.658407494
Subj-08	0.95	-0.108539623	0.629156471	0.256116753	-0.339879175	0.738082609	0.190235339	-0.225361178	0.131043813	-0.047261713	-0.142683165	0.148593972	0.002314859	-0.154143304	0.085056956	-0.034489083	0.110568612	0.480472553	0.294476992	0.144364336	0.505864862	0.322792474	-0.1446226	0.35761685	0.10435905	-0.059445756	0.181818362	0.060459888	-0.278313979	0.206137313	-0.035687087	-0.291916836	0.268351333	-0.011890414
Subj-09	0.95	0.020676784	0.749838275	0.376999646	-0.501997113	0.562581459	0.027481514	-0.139128728	0.215817317	0.036699396	-0.123107455	0.168347006	0.022099302	-0.156999453	0.081171479	-0.038615634	-0.574912723	-0.20462631	-0.38931732	-0.110698378	0.247599412	0.066548637	-0.2548242	0.24782551	-0.0049795	-0.05871375	0.179665989	0.058806426	-0.516317383	-0.033028941	-0.274494734	-0.842572404	-0.280884318	-0.560835926
Subj-10	0.95	-0.520938614	0.196635106	-0.158986631	-0.321819875	0.731829646	0.199577367	-0.219393132	0.132607134	-0.042233328	-0.171227696	0.116244278	-0.026499939	-0.133676276	0.100783072	-0.015174907	0.149637958	0.515374862	0.331815515	-0.151581676	0.203014095	0.02602883	-0.1525858	0.34334483	0.09579178	-0.152750618	0.082459166	-0.034095571	-0.013535257	0.464651962	0.224012754	0.300446382	0.857039489	0.576210837
Subj-11	0.95	-0.728850208	0.005929531	-0.365598729	-0.679690318	0.404750453	-0.139198211	-0.50583045	-0.146665636	-0.328451273	-0.31992146	-0.026344397	-0.175167471	-0.150585166	0.08786347	-0.033532375	-0.445417169	-0.077256202	-0.264167305	-0.074342494	0.283117949	0.099720877	-0.4823745	0.02295894	-0.2320077	-0.105635551	0.133377463	0.011601413	-0.224320622	0.256274217	0.011336359	-0.539055565	0.020286877	-0.26373082
Subj-12	0.95	-0.304425762	0.422087324	0.062473647	-0.201016275	0.881732573	0.330222577	0.123389774	0.480422027	0.300969259	0.186102879	0.479085993	0.330803351	0.322489357	0.561102299	0.440929093	0.009672754	0.380803699	0.196287699	0.227634654	0.587854501	0.406194695	0.27796545	0.78138279	0.52784339	0.170481664	0.417529169	0.292406502	0.14271502	0.626869685	0.384337934	-0.477705041	0.08490846	-0.191283943
Subj-13	0.95	-0.188820793	0.538403929	0.167816658	-0.294968395	0.792074812	0.232119685	-0.305148946	0.053570615	-0.127619092	-0.160430549	0.133595207	-0.015371026	-0.156185006	0.082461121	-0.039233639	-0.533063626	-0.163120611	-0.349623251	-0.339266013	0.023364019	-0.159759837	-0.2377476	0.26680924	0.01110194	-0.193356889	0.046263565	-0.073533048	-0.447299214	0.040881099	-0.206354325	-0.795310465	-0.226208926	-0.511453863
Subj-14	0.95	0.198686565	0.933149566	0.564461437	-0.601296179	0.473889596	-0.062798307	-0.137792683	0.220163806	0.039502281	-0.10994944	0.183886859	0.035228231	-0.199441066	0.03934874	-0.081251112	0.159036316	0.528964604	0.341125514	0.154250725	0.516444582	0.332554505	-0.2511595	0.25565507	0.00055884	-0.216638987	0.023809376	-0.095408951	-0.048048706	0.436879809	0.190318491	0.131871939	0.696519185	0.408355039
Subj-15	0.95	-0.829916443	-0.086573181	-0.454937672	-1.056334927	0.05621485	-0.488427986	0.210285308	0.574487867	0.38586999	-0.057945629	0.237966718	0.087658105	-0.064448368	0.178085233	0.054533724	0.041666567	0.415869953	0.224793285	-0.23211799	0.132790469	-0.050363553	-0.0761241	0.43396493	0.17409695	-0.207165807	0.0358607	-0.085704825	0.113126008	0.60436336	0.351847649	-0.070007008	0.499074036	0.208509981
Subj-16	0.95	-0.623069649	0.109824783	-0.261324313	-0.627800272	0.450217618	-0.099258598	-0.2116148	0.145243275	-0.035751449	-0.143015769	0.149123858	0.000822387	-0.148884211	0.089008305	-0.030972663	-0.136974648	0.23010086	0.043507587	-0.361477558	-0.003283569	-0.1839792	-0.267776	0.23632966	-0.0198052	-0.44561193	-0.193508879	-0.319322248	-0.487499423	-0.005467554	-0.248119024	-0.365835546	0.191469889	-0.091813816
Subj-17	0.95	-0.303117204	0.424239457	0.058093043	-0.663094069	0.404207536	-0.120167203	-0.391567074	-0.033072763	-0.211045531	-0.030408184	0.2615491	0.113496354	0.125767443	0.364697663	0.243252009	-0.777124146	-0.405897278	-0.590179618	-0.606241688	-0.240752257	-0.420958009	0.09005249	0.59466135	0.33639534	-0.100056668	0.137499585	0.017903099	-1.045447634	-0.555171699	-0.797038054	-0.37701709	0.183033355	-0.097628525
Subj-18	0.95	-0.495541852	0.238257662	-0.127215602	-0.909629116	0.190477768	-0.345141007	-0.225950898	0.134249602	-0.046619565	-0.054471721	0.241367749	0.092528922	-0.450809529	-0.211063215	-0.328901888	0.129408907	0.502285632	0.312629575	-0.430865842	-0.068344767	-0.249112505	-0.242702	0.26449966	0.01088731	0.002196605	0.245058645	0.121551319	0.140546212	0.630059326	0.38261763	0.161148172	0.727462678	0.440307643
Subj-19	0.95	-0.869624476	-0.135853858	-0.496185507	-0.423419412	0.645655374	0.105698935	0.002335226	0.356150095	0.178912391	-0.170268902	0.11969041	-0.025099935	-0.094192977	0.141819741	0.023714062	0.199171526	0.569764992	0.382544929	-0.143397215	0.211496475	0.034602293	-0.1982979	0.30145098	0.05071098	-0.051859032	0.185969487	0.065798556	-0.517850083	-0.038209004	-0.274767985	-0.314837778	0.238306923	-0.036048096
Subj-20	0.95	-0.093374031	0.634317591	0.263204275	-0.539757248	0.529945507	-0.013993143	-0.0379379	0.318925495	0.137201121	0.174849524	0.469843598	0.317736793	0.272949916	0.511125027	0.389220689	-0.123170822	0.244855914	0.058997654	0.078044554	0.436905934	0.252552642	0.19317494	0.69710671	0.43692707	0.025526888	0.265885633	0.14241795	0.08564007	0.569324123	0.321325807	0.271426025	0.831013432	0.54181407
sig2	0.95	0.207908276	0.326002335	0.258172437	0.748709109	1.15230254	0.921238881	0.040250357	0.063101872	0.049854189	0.027401619	0.042926883	0.033932478	0.013221679	0.020782686	0.016405437	0.028038179	0.04410768	0.034888832	0.03884925	0.06099703	0.048087721	0.08031674	0.12595075	0.09954905	0.023285926	0.036392157	0.028828463	0.064372262	0.101215488	0.079962321	0.089480976	0.140543871	0.111180945
g_Dir	0.95	0.522898094	24.77361906	2.232815498	0.029128791	1.319253739	0.118905469	0.033734084	1.574921602	0.141133005	0.031599704	1.457070118	0.130761191	0.029432628	1.32657375	0.119869135	0.081169024	4.139060098	0.366756717	0.032045592	1.46689921	0.132278391	0.03061324	1.42614263	0.12781676	0.029429951	1.329295263	0.119945181	0.06040876	3.048739979	0.272792962	0.099451955	4.976441441	0.446563607
g_Subj	0.95	0.343295465	1.650373549	0.730255698	0.092428271	0.494222925	0.20426391	0.602688952	2.663946218	1.201798349	0.584259621	2.607704574	1.164267907	1.108245418	4.732190962	2.158761093	1.362986633	5.74177263	2.648956626	0.659827228	2.918438411	1.328110914	0.59882223	2.671286	1.19192692	0.319733159	1.542457371	0.676609563	0.795015794	3.468371888	1.579332266	0.750820342	3.282129935	1.465755895
