# Supplementary material for: Dissociating representations of affect and motion in visual cortices
Source: Cogn Affect Behav Neurosci. 2023 Aug 1;23(5):1322–45. doi: 10.3758/s13415-023-01115-2 (PMC10545642; doi:10.3758/s13415-023-01115-2)
Supplement: Supplementary file 6 — (CSV 7 kb) [file 13415_2023_1115_MOESM5_ESM.csv]

	Behavioural-Illusion		Behavioural-Arousal		M1		M2		M3		M4		M5		M6		M7		LV5MT		RV5MT
	Point.est.	Upper.C.I.	Point.est.	Upper.C.I.	Point.est.	Upper.C.I.	Point.est.	Upper.C.I.	Point.est.	Upper.C.I.	Point.est.	Upper.C.I.	Point.est.	Upper.C.I.	Point.est.	Upper.C.I.	Point.est.	Upper.C.I.	Point.est.	Upper.C.I.	Point.est.	Upper.C.I.
mu	1.000287453	1.000963343	1.000260518	1.000897582	1.000205875	1.000936526	1.000219854	1.001012922	1.000221948	1.001050019	1.000186411	1.000888069	1.000173934	1.000840543	1.000234022	1.001059215	1.000220668	1.000916761	1.000206791	1.00091622	1.000201245	1.000884115
Dir-Ap	0.999942478	1.000073726	0.999939775	1.000009419	0.999918489	0.999918494	0.999923386	0.999937707	0.999940134	1.000002636	0.99995269	1.000088687	0.999918875	0.999919467	0.999922189	0.999930403	0.999947046	1.000032837	0.999965933	1.000141214	0.999960448	1.000128893
Dir-Av	0.999906091	0.99992884	0.999911016	0.99992272	0.999941794	1.00007364	0.999909828	0.999909853	0.999910057	0.999911178	0.999940844	1.000100695	0.999932526	1.00002916	0.999911369	0.999914971	0.999912338	0.999918729	0.999938337	1.000083067	0.999930228	1.000046771
Dir-Fl	1.000040326	1.000302848	0.999985456	1.000125334	0.999987353	1.000126084	0.999952427	0.999967907	0.999969231	1.000050571	1.000088642	1.000650356	0.999983616	1.000099038	0.999955052	0.999977732	0.999977653	1.000118387	1.000091195	1.000693744	1.000084302	1.000621988
Subj-01	1.000117639	1.000388644	0.999939239	0.999971883	1.00022149	1.000669474	1.000120198	1.000326674	1.000201984	1.000501454	1.00021222	1.000477037	1.000150029	1.000401878	1.000086123	1.000251995	1.000065754	1.00018203	1.000083138	1.00018506	1.000095409	1.000205908
Subj-03	1.000030255	1.000111382	1.000026914	1.000029324	1.000052651	1.000052872	1.000041254	1.000048357	1.000107339	1.000147376	1.000132546	1.000173408	1.000077769	1.000078003	1.000047385	1.000058729	1.000011609	1.000019429	1.000083838	1.000085076	1.00006786	1.000070075
Subj-04	1.000161255	1.000366149	1.000062066	1.000121865	1.000151165	1.000331787	1.000241319	1.000638062	1.000344446	1.0009927	1.000332401	1.000957586	1.000194562	1.000538812	1.000269351	1.00071181	1.000150414	1.000358741	1.000308735	1.000947391	1.000314643	1.000900284
Subj-05	1.000036226	1.000526359	1.000098726	1.000635841	0.999927291	0.999983405	0.999944312	0.999954454	0.999927226	0.999935599	0.999922048	0.999925535	0.999932923	0.999971522	0.999951502	0.999975251	0.99996466	1.000055217	0.999927905	0.999947488	0.999927739	0.999935433
Subj-06	1.000380861	1.002298664	1.000170472	1.001081703	1.000435345	1.002575548	1.000389193	1.002336413	1.000348484	1.00214074	1.000345819	1.002133878	1.000364688	1.002218415	1.000449316	1.002646528	1.00037948	1.002273668	1.000373998	1.002265612	1.000431529	1.002543995
Subj-07	1.000044168	1.000585738	0.999931374	1.000036845	0.999989332	1.000348598	1.000003179	1.000417992	1.000078055	1.000768576	1.000027374	1.000524577	1.000001336	1.000408806	1.00001618	1.000481171	0.999988432	1.000339715	0.999990262	1.000352331	0.999953731	1.000169088
Subj-08	1.00016897	1.000582096	1.000045405	1.000302814	1.000280292	1.001014616	1.000273792	1.000984976	1.000363808	1.001239946	1.000307782	1.00095154	1.000194839	1.000676776	1.000258735	1.00094029	1.000141456	1.000568655	1.000309374	1.001028517	1.000295497	1.000968761
Subj-09	1.000104979	1.000928638	1.000134374	1.00106124	1.000209605	1.001452016	1.000234122	1.001571628	1.000272442	1.001756895	1.000286045	1.001817731	1.000196251	1.001385383	1.000251843	1.001661925	1.000168365	1.001207099	1.00026792	1.001743788	1.000327861	1.002044742
Subj-10	1.00022477	1.000239859	1.000383762	1.000571709	1.000130861	1.000183045	1.000141773	1.000194525	1.000014752	1.000162827	0.999953517	1.000038526	1.000106645	1.000140392	1.000118142	1.000159756	1.000296305	1.000302463	1.000018958	1.000056784	1.000013504	1.000014662
Subj-11	1.000327633	1.000593977	1.00039886	1.000486684	1.000381644	1.000834663	1.000345387	1.000684777	1.000204404	1.000596425	1.000163622	1.000596988	1.00026025	1.00044151	1.0003248	1.000665715	1.000320926	1.000428926	1.000217801	1.000475928	1.000276272	1.000608054
Subj-12	1.000540379	1.003103517	1.000357567	1.002166278	1.000412754	1.002442555	1.000439875	1.002566254	1.000421161	1.002508616	1.000452596	1.002656087	1.000415149	1.002461752	1.000449108	1.002624249	1.000243062	1.001542942	1.000450966	1.002658092	1.000579019	1.00329191
Subj-13	0.999965003	1.000066025	0.999906595	0.999916283	1.000062584	1.000402346	1.000033442	1.000309847	1.000115325	1.000528173	1.000171318	1.000642367	1.000056509	1.000353072	1.000034018	1.000314196	1.000015201	1.000278333	1.00009459	1.000442952	1.000135854	1.000593995
Subj-14	1.000191023	1.000776676	1.000204279	1.001075083	1.000293877	1.001427735	1.000313537	1.001522497	1.000361281	1.00177862	1.000260409	1.001300448	1.000239569	1.001124631	1.000334722	1.001621707	1.000321086	1.001679514	1.000269089	1.001362592	1.000223514	1.00110538
Subj-15	1.00010583	1.000508735	1.000099981	1.000448157	0.999939726	1.00002229	1.000009959	1.000264013	1.000055226	1.00046794	1.000028649	1.000359781	1.000027378	1.000312799	1.000011578	1.000273215	1.000065501	1.000377472	0.999992978	1.000205152	1.000000944	1.000219012
Subj-16	1.000699442	1.002435911	1.00065292	1.001973134	1.000563226	1.002154154	1.000566643	1.002159109	1.000541826	1.00223455	1.000479613	1.00195097	1.000552842	1.002190135	1.000585302	1.002234129	1.000743681	1.003351587	1.000577544	1.002270989	1.000548876	1.002115761
Subj-17	1.00129622	1.001326999	1.001130114	1.001222608	1.001198362	1.001216734	1.001138768	1.001139592	1.00102192	1.001035272	1.00108266	1.001203483	1.001079432	1.00110257	1.001112547	1.001116353	1.001090652	1.001121559	1.001144025	1.001225894	1.001229382	1.001234881
Subj-18	1.000131761	1.000359502	1.00033997	1.000572991	1.00005166	1.000345712	1.000016886	1.000260108	1.000130544	1.000711138	1.000009072	1.000301985	1.000068224	1.000411737	1.000045793	1.00035142	0.999990637	1.000049179	0.99998722	1.000180215	0.999973806	1.000113627
Subj-19	1.000047203	1.000048033	1.000076526	1.000335107	0.999971629	0.999996121	0.999980313	0.999980604	0.999967338	0.999987823	0.999969195	0.999972607	0.999971818	0.999975893	0.999971694	0.999972347	0.999993006	1.000084579	1.000012354	1.00002156	0.999994757	0.999994763
Subj-20	1.000074656	1.000734026	1.000052449	1.000645271	1.000111611	1.000941341	1.000078082	1.00078156	1.000121971	1.000977294	1.000166437	1.00119149	1.000100061	1.000884083	1.000097497	1.000874659	1.000028462	1.000540738	1.000120573	1.000971549	1.000069074	1.000714556
sig2	0.999988302	1.000029567	0.999937364	1.00000829	0.999902086	0.999905409	0.99990727	0.999917319	0.999923855	0.999929916	0.999924799	0.99993846	0.999942093	0.999963131	0.999910979	0.999915171	0.999901313	0.999902706	0.999939184	0.999963458	0.999914451	0.999916416
g_Dir	1.012155648	1.012482715	1.034183643	1.035098849	1.016691259	1.01731322	1.045747108	1.046729272	1.042306209	1.043306032	1.008362688	1.00869155	1.01960887	1.020300288	1.039417142	1.040352681	1.036699319	1.037635307	1.010148906	1.010527626	1.008638361	1.008957673
g_Subj	1.00114762	1.004548323	1.000912008	1.003254399	1.000387663	1.002296881	1.000229535	1.001207735	1.000642197	1.002304844	1.000368067	1.002155143	1.000484156	1.002076626	1.000542416	1.002022211	1.000559223	1.002839398	1.000744587	1.002849648	1.000860366	1.003616006
